# Supplementary material for: Comparative Effectiveness of Apixaban and Rivaroxaban Lead-in Dosing in VTE Treatment: Observational Multicenter Real-World Study
Source: J Clin Med. 2022 Dec 27;12(1):199. doi: 10.3390/jcm12010199 (PMC9821121; doi:10.3390/jcm12010199)
Supplement: Supplementary file 1 [file jcm-12-00199-s001.zip]

Archive with 1 entries (1 files):
- jcm-2092344-supplementary.pdf
